# Supplementary material for: Assessing the bread-leavening ability of wild yeasts isolated from selected fruits collected from local markets
Source: PLoS One. 2025 May 20;20(5):e0324252. doi: 10.1371/journal.pone.0324252 (PMC12091880; doi:10.1371/journal.pone.0324252)
Supplement: S1 File — (XLSX) [file pone.0324252.s001.xlsx]

## Sheet: AAUPi3
Time(hrs)	D-glucose (%)	Growth (OD at 550 nm) of the isolates at different D-glucose concentrations
		AAUPi3	OD1	OD2	OD3	Average
	2
24			1.68	1.67	1.71	1.68667
48			1.75	1.77	1.74	1.75333
72			1.8	1.79	1.82	1.80333
96			1.66	1.68	1.64	1.66
120			1.53	1.55	1.59	1.55667
	3
24			1.51	1.52	1.5	1.51
48			1.53	1.51	1.52	1.52
72			1.65	1.69	1.66	1.66667
96			1.55	1.52	1.5	1.52333
120			1.46	1.49	1.48	1.47667
	4
24			1.5	1.49	1.52	1.50333
48			1.52	1.52	1.53	1.52333
72			1.56	1.54	1.55	1.55
96			1.42	1.45	1.5	1.45667
120			1.38	1.4	1.39	1.39

## Sheet: AAUOr7
Time(hrs)	D-glucose (%)	Growth (OD at 550 nm) of the isolates at different D-glucose concentrations
		AAUOr7	OD1	OD2	OD3	Average
	2
24			1.65	1.62	1.63	1.63333
48			1.64	1.68	1.66	1.66
72			1.75	1.72	1.73	1.73333
96			1.51	1.5	1.49	1.5
120			1.41	1.39	1.42	1.40667
	3
24			1.49	1.51	1.48	1.49333
48			1.52	1.53	1.52	1.52333
72			1.62	1.65	1.62	1.63
96			1.44	1.45	1.5	1.46333
120			1.32	1.36	1.41	1.36333
	4
24			1.39	1.41	1.42	1.40667
48			1.42	1.4	1.41	1.41
72			1.5	1.52	1.51	1.51
96			1.4	1.39	1.42	1.40333
120			1.35	1.32	1.34	1.33667

## Sheet: AAUGr5
Time(hrs)	D-glucose (%)	Growth (OD at 550 nm) of the isolates at different D-glucose concentrations
		AAUGr5	OD1	OD2	OD3	Average
	2
24			1.45	1.49	1.5	1.48
48			1.55	1.52	1.53	1.53333
72			1.71	1.69	1.67	1.69
96			1.42	1.45	1.46	1.44333
120			1.36	1.35	1.31	1.34
	3
24			1.33	1.41	1.39	1.37667
48			1.35	1.35	1.36	1.35333
72			1.58	1.59	1.61	1.59333
96			1.45	1.41	1.42	1.42667
120			1.31	1.32	1.33	1.32
	4
24			1.19	1.2	1.15	1.18
48			1.21	1.22	1.21	1.21333
72			1.38	1.37	1.39	1.38
96			1.2	1.19	1.15	1.18
120			1.12	1.11	1.13	1.12

## Sheet: SFI
Time(hrs)	D-glucose (%)	Growth (OD at 550 nm) of the isolates at different D-glucose concentrations
		SFI	OD1	OD2	OD3	Average
	2
24			1.62	1.61	1.61	1.61333
48			1.66	1.67	1.68	1.67
72			1.79	1.77	1.78	1.78
96			1.55	1.56	1.55	1.55333
120			1.41	1.42	1.43	1.42
	3
24			1.41	1.45	1.44	1.43333
48			1.52	1.54	1.53	1.53
72			1.71	1.69	1.73	1.71
96			1.51	1.49	1.52	1.50667
120			1.33	1.34	1.32	1.33
	4
24			1.31	1.32	1.33	1.32
48			1.41	1.39	1.42	1.40667
72			1.58	1.61	1.57	1.58667
96			1.39	1.41	1.42	1.40667
120			1.21	1.22	1.23	1.22
