# Supplementary material for: Assessing the bread-leavening ability of wild yeasts isolated from selected fruits collected from local markets
Source: PLoS One. 2025 May 20;20(5):e0324252. doi: 10.1371/journal.pone.0324252 (PMC12091880; doi:10.1371/journal.pone.0324252)
Supplement: S2 File — (XLSX) [file pone.0324252.s002.xlsx]

## Sheet: AAUPi3
Time(hrs)	NaCl (%)	Growth (OD at 550 nm) of the isolates at different NaCl concentrations
		AAUPi3	OD1	OD2	OD3	Average
	0.5
24			0.69	0.71	0.68	0.693333
48			0.71	0.75	0.79	0.75
72			0.99	1.01	1.02	1.00667
96			0.81	0.83	0.82	0.82
120			0.61	0.65	0.68	0.646667
	1
24			0.62	0.65	0.68	0.65
48			0.73	0.74	0.71	0.726667
72			0.91	0.89	0.9	0.9
96			0.75	0.73	0.72	0.733333
120			0.51	0.53	0.55	0.53
	1.5
24			0.45	0.48	0.51	0.48
48			0.55	0.53	0.52	0.533333
72			0.79	0.81	0.8	0.8
96			0.48	0.41	0.46	0.45
120			0.39	0.41	0.42	0.406667

## Sheet: AAUOr7
Time(hrs)	NaCl (%)	Growth (OD at 550 nm) of the isolates at different NaCl concentrations
		AAUOr7	OD1	OD2	OD3	Average
	0.5
24			0.55	0.53	0.54	0.54
48			0.71	0.73	0.72	0.72
72			0.98	0.96	0.98	0.973333
96			0.51	0.52	0.53	0.52
120			0.38	0.35	0.39	0.373333
	1
24			0.45	0.49	0.51	0.483333
48			0.52	0.53	0.54	0.53
72			0.86	0.88	0.87	0.87
96			0.41	0.43	0.41	0.416667
120			0.39	0.38	0.41	0.393333
	1.5
24			0.31	0.35	0.34	0.333333
48			0.41	0.42	0.43	0.42
72			0.7	0.72	0.73	0.716667
96			0.42	0.41	0.41	0.413333
120			0.33	0.36	0.32	0.336667

## Sheet: AAUGr5
Time(hrs)	NaCl (%)	Growth (OD at 550 nm) of the isolates at different NaCl concentrations
		AAUGr5	OD1	OD2	OD3	Average
	0.5
24			1.01	1.09	1.05	1.05
48			1.11	1.09	1.12	1.10667
72			1.39	1.36	1.37	1.37333
96			0.98	0.96	0.97	0.97
120			0.81	0.86	0.85	0.84
	1
24			0.75	0.78	0.76	0.763333
48			0.91	0.89	0.88	0.893333
72			1.1	1.12	1.11	1.11
96			0.65	0.62	0.63	0.633333
120			0.44	0.43	0.46	0.443333
	1.5
24			0.68	0.67	0.71	0.686667
48			0.77	0.73	0.74	0.746667
72			0.93	0.95	0.92	0.933333
96			0.51	0.49	0.52	0.506667
120			0.41	0.39	0.42	0.406667

## Sheet: SFI
Time(hrs)	NaCl (%)	Growth (OD at 550 nm) of the isolates at different NaCl concentrations
		SFI	OD1	OD2	OD3	Average
	0.5
24			1.21	1.19	1.23	1.21
48			1.23	1.25	1.29	1.25667
72			1.72	1.74	1.71	1.72333
96			1.11	1.09	1.12	1.10667
120			0.99	1.02	1.05	1.02
	1
24			1.22	1.21	1.23	1.22
48			1.33	1.35	1.34	1.34
72			1.62	1.63	1.64	1.63
96			1.11	1.15	1.13	1.13
120			0.99	1.02	1.03	1.01333
	1.5
24			0.85	0.89	0.87	0.87
48			0.92	0.9	0.91	0.91
72			1.11	1.1	1.13	1.11333
96			0.75	0.73	0.74	0.74
120			0.62	0.63	0.65	0.633333
