# Supplementary material for: Assessing the bread-leavening ability of wild yeasts isolated from selected fruits collected from local markets
Source: PLoS One. 2025 May 20;20(5):e0324252. doi: 10.1371/journal.pone.0324252 (PMC12091880; doi:10.1371/journal.pone.0324252)
Supplement: S3 File — (XLSX) [file pone.0324252.s003.xlsx]

## Sheet: AAUPi3
Time(hrs)	pH	Growth (OD at 550 nm) of the isolates at different pH
		AAUPi3	OD1	OD2	OD3	Average
	4
24			0.52	0.53	0.54	0.53
48			0.58	0.59	0.61	0.593333
72			0.65	0.66	0.67	0.66
96			0.84	0.85	0.86	0.85
120			0.63	0.62	0.66	0.636667
	5
24			0.58	0.58	0.57	0.576667
48			0.67	0.68	0.68	0.676667
72			0.79	0.81	0.8	0.8
96			0.92	0.94	0.96	0.94
120			0.81	0.79	0.8	0.8
	6
24			0.53	0.53	0.54	0.533333
48			0.62	0.61	0.64	0.623333
72			0.68	0.61	0.64	0.643333
96			0.86	0.85	0.87	0.86
120			0.66	0.66	0.67	0.663333

## Sheet: AAUOr7
Time(hrs)	pH	Growth (OD at 550 nm) of the isolates at different pH
		AAUOr7	OD1	OD2	OD3	Average
	4
24			0.58	0.57	0.56	0.57
48			0.62	0.61	0.62	0.616667
72			0.71	0.7	0.72	0.71
96			0.75	0.76	0.76	0.756667
120			0.69	0.7	0.71	0.7
	5
24			0.72	0.73	0.71	0.72
48			0.77	0.76	0.78	0.77
72			0.82	0.83	0.84	0.83
96			0.88	0.89	0.87	0.88
120			0.81	0.8	0.82	0.81
	6
24			0.61	0.6	0.62	0.61
48			0.65	0.64	0.64	0.643333
72			0.73	0.74	0.75	0.74
96			0.79	0.81	0.78	0.793333
120			0.71	0.7	0.71	0.706667

## Sheet: AAUGr5
Time(hrs)	pH	Growth (OD at 550 nm) of the isolates at different pH
		AAUGr5	OD1	OD2	OD3	Average
	4
24			0.49	0.51	0.52	0.506667
48			0.55	0.56	0.56	0.556667
72			0.61	0.62	0.62	0.616667
96			0.72	0.73	0.74	0.73
120			0.55	0.54	0.53	0.54
	5
24			0.56	0.55	0.55	0.553333
48			0.62	0.62	0.63	0.623333
72			0.68	0.68	0.66	0.673333
96			0.83	0.89	0.88	0.866667
120			0.81	0.8	0.79	0.8
	6
24			0.52	0.52	0.53	0.523333
48			0.57	0.57	0.56	0.566667
72			0.66	0.64	0.63	0.643333
96			0.75	0.75	0.76	0.753333
120			0.62	0.61	0.6	0.61

## Sheet: SFI
Time(hrs)	pH	Growth (OD at 550 nm) of the isolates at different pH
		SFI	OD1	OD2	OD3	Average
	4
24			0.51	0.51	0.52	0.513333
48			0.55	0.56	0.54	0.55
72			0.63	0.64	0.65	0.64
96			0.78	0.77	0.77	0.773333
120			0.72	0.71	0.7	0.71
	5
24			0.85	0.86	0.86	0.856667
48			0.87	0.88	0.89	0.87
72			0.91	0.92	0.92	0.91
96			0.98	0.99	0.99	0.986667
120			0.88	0.86	0.86	0.866667
	6
24			0.53	0.54	0.54	0.536667
48			0.61	0.62	0.62	0.616667
72			0.71	0.69	0.7	0.7
96			0.81	0.82	0.82	0.816667
120			0.76	0.74	0.74	0.746667
