# Supplementary material for: Assessing the bread-leavening ability of wild yeasts isolated from selected fruits collected from local markets
Source: PLoS One. 2025 May 20;20(5):e0324252. doi: 10.1371/journal.pone.0324252 (PMC12091880; doi:10.1371/journal.pone.0324252)
Supplement: S4 File — (XLSX) [file pone.0324252.s004.xlsx]

## Sheet: AAUPi3
Time(hrs)	To(OC)	Growth (OD at 550 nm) of the isolates at different temperature
		AAUPi3	OD1	OD2	OD3	Average
	25
24			0.79	0.81	0.82	0.806667
48			0.84	0.83	0.83	0.833333
72			0.86	0.85	0.84	0.85
96			0.99	1.01	0.98	0.993333
120			0.85	0.86	0.84	0.85
	30
24			0.82	0.83	0.83	0.826667
48			0.85	0.86	0.87	0.86
72			0.99	1.01	1.11	1.03667
96			1.54	1.52	1.51	1.52333
120			1.21	1.22	1.2	1.21
	35
24			0.71	0.73	0.72	0.72
48			0.8	0.81	0.79	0.8
72			0.83	0.84	0.83	0.833333
96			0.85	0.86	0.79	0.833333
120			0.79	0.76	0.78	0.776667
	42
24			0.19	0.18	0.17	0.18
48			0.21	0.2	0.22	0.21
72			0.24	0.25	0.23	0.24
96			0.28	0.29	0.27	0.28
120			0.2	0.19	0.18	0.19

## Sheet: AAUOr7
Time(hrs)	To(OC)	Growth (OD at 550 nm) of the isolates at different temperature
		AAUOr7	OD1	OD2	OD3	Average
	25
24			0.21	0.22	0.2	0.21
48			0.45	0.47	0.44	0.453333
72			0.91	0.89	0.93	0.91
96			1.21	1.2	1.19	1.2
120			0.96	0.95	0.92	0.943333
	30
24			0.65	0.63	0.64	0.64
48			0.68	0.68	0.69	0.683333
72			1.11	1.15	1.13	1.13
96			1.52	1.5	1.51	1.51
120			1.19	1.18	1.2	1.19
	35
24			0.35	0.33	0.34	0.34
48			0.59	0.6	0.61	0.6
72			0.85	0.87	0.86	0.86
96			1.12	1.13	1.14	1.13
120			0.82	0.84	0.82	0.826667
	42
24			0.01	0.02	0.02	0.0166667
48			0.08	0.07	0.08	0.0766667
72			0.26	0.28	0.29	0.276667
96			0.36	0.37	0.37	0.366667
120			0.01	0.01	0.02	0.0133333

## Sheet: AAUGr5
Time(hrs)	To(OC)	Growth (OD at 550 nm) of the isolates at different temperature
		AAUGr5	OD1	OD2	OD3	Average
	25
24			0.75	0.76	0.78	0.763333
48			0.79	0.8	0.79	0.793333
72			0.81	0.81	0.82	0.813333
96			0.91	0.92	0.9	0.91
120			0.74	0.73	0.73	0.733333
	30
24			0.81	0.82	0.8	0.81
48			0.84	0.82	0.81	0.823333
72			0.85	0.86	0.84	0.85
96			1.05	1.06	1.08	1.06333
120			0.84	0.81	0.83	0.826667
	35
24			0.59	0.58	0.6	0.59
48			0.63	0.64	0.62	0.63
72			0.77	0.72	0.73	0.74
96			0.86	0.87	0.87	0.866667
120			0.65	0.66	0.68	0.663333
	42
24			0.01	0.02	0.02	0.0166667
48			0.03	0.04	0.04	0.0366667
72			0.22	0.21	0.22	0.216667
96			0.28	0.29	0.3	0.29
120			0.01	0.02	0.02	0.0166667

## Sheet: SFI
Time(hrs)	To(OC)	Growth (OD at 550 nm) of the isolates at different temperature
		SFI	OD1	OD2	OD3	Average
	25
24			0.86	0.87	0.88	0.87
48			0.91	0.93	0.94	0.926667
72			0.96	0.95	0.96	0.956667
96			1.01	1.01	1.02	1.01333
120			0.84	0.83	0.82	0.83
	30
24			0.88	0.91	0.9	0.896667
48			1.01	1	1.02	1.01
72			1.05	1.04	1.05	1.04667
96			1.15	1.13	1.14	1.14
120			0.96	0.91	0.93	0.933333
	35
24			0.82	0.81	0.82	0.816667
48			0.85	0.84	0.82	0.836667
72			0.86	0.84	0.86	0.853333
96			0.88	0.87	0.87	0.873333
120			0.83	0.81	0.82	0.82
	42
24			0.02	0.03	0.03	0.0266667
48			0.21	0.22	0.23	0.22
72			0.25	0.24	0.26	0.25
96			0.35	0.33	0.34	0.34
120			0.02	0.03	0.03	0.0266667
