# Supplementary material for: Assessing the bread-leavening ability of wild yeasts isolated from selected fruits collected from local markets
Source: PLoS One. 2025 May 20;20(5):e0324252. doi: 10.1371/journal.pone.0324252 (PMC12091880; doi:10.1371/journal.pone.0324252)
Supplement: S5 File — (XLSX) [file pone.0324252.s005.xlsx]

## Sheet: AAUGr5+AAUPi3+AAUOr7
Time(hrs)	Volume increment (mL) at 30 oC
	AAUGr5+AAUPi3+AAUOr7	volume1	volume2	volume3	Average
0		60	60	60	60
2		113	111	112	112
4		120	122	120	120.667
6		133	131	132	132
8		196	194	195	195

## Sheet: AAUGr5+ AAUPi3
Time(hrs)	Volume increment (mL) at 30 oC
	AAUGr5+ AAUPi3	volume1	volume2	volume3	Average
0		60	60	60	60
2		96	98	97	97
4		103	102	104	103
6		108	109	109	108.667
8		153	151	152	152

## Sheet: AAUGr5+ AAUOr7
Time(hrs)	Volume increment (mL) at 30 oC
	AAUGr5+ AAUOr7	volume1	volume2	volume3	Average
0		60	60	60	60
2		89	88	89	88.6667
4		95	94	95	94.6667
6		102	101	102	101.667
8		143	144	144	143.667

## Sheet: AAUPi3+ AAUOr7
Time(hrs)	Volume increment (mL) at 30 oC
	AAUPi3+ AAUOr7	volume1	volume2	volume3	Average
0		60	60	60	60
2		86	87	87	86.6667
4		93	92	94	93
6		98	99	97	98
8		138	137	136	137

## Sheet: AAUGr5
Time(hrs)	Volume increment (mL) at 30 oC
	AAUGr5	volume1	volume2	volume3	Average
0		60	60	60	60
2		82	83	81	82
4		89	88	88	88.3333
6		96	95	96	95.6667
8		133	132	133	132.667

## Sheet: SFI
Time(hrs)	Volume increment (mL) at 30 oC
	SFI	volume1	volume2	volume3	Average
0		60	60	60	60
2		78	77	78	77.6667
4		85	85	84	84.6667
6		93	93	92	92.6667
8		122	122	121	121.667

## Sheet: AAUOr7
Time(hrs)	Volume increment (mL) at 30 oC
	AAUOr7	volume1	volume2	volume3	Average
0		60	60	60	60
2		75	74	75	74.6667
4		84	85	85	84.6667
6		89	88	89	88.6667
8		113	112	114	113

## Sheet: AAUPi3
Time(hrs)	Volume increment (mL) at 30 oC
	AAUPi3	volume1	volume2	volume3	Average
0		60	60	60	60
2		73	73	72	72.6667
4		79	79	78	78.6667
6		87	87	86	86.6667
8		104	105	104	104.333

## Sheet: without yeast
Time(hrs)	Volume increment (mL) at 30 oC
	without yeast	volume1	volume2	volume3	Average
0		60	60	60	60
2		60	60	60	60
4		60	60	60	60
6		60	60	60	60
8		60	60	60	60
