# Supplementary material for: Assessing the bread-leavening ability of wild yeasts isolated from selected fruits collected from local markets
Source: PLoS One. 2025 May 20;20(5):e0324252. doi: 10.1371/journal.pone.0324252 (PMC12091880; doi:10.1371/journal.pone.0324252)
Supplement: S5 File — (XLSX) [file pone.0324252.s006.xlsx]

## Sheet: AAUGr5+AAUPi3+AAUOr7
Time(hrs)	Volume increment (mL) at room temperature
	AAUGr5+AAUPi3+AAUOr7	volume1	volume2	volume3	Average
0		60	60	60	60
2		103	104	102	103
4		109	109	108	108.667
6		123	123	122	122.667
8		175	174	175	174.667

## Sheet: AAUGr5+ AAUPi3
Time(hrs)	Volume increment (mL) at room temperature
	AAUGr5+ AAUPi3	volume1	volume2	volume3	Average
0		60	60	60	60
2		93	92	94	93
4		99	100	99	99.3333
6		106	107	106	106.333
8		147	148	147	147.333

## Sheet: AAUGr5+ AAUOr7
Time(hrs)	Volume increment (mL) at room temperature
	AAUGr5+ AAUOr7	volume1	volume2	volume3	Average
0		60	60	60	60
2		87	86	87	86.6667
4		92	93	92	92.3333
6		101	102	101	101.333
8		139	138	139	138.667

## Sheet: AAUPi3+ AAUOr7
Time(hrs)	Volume increment (mL) at room temperature
	AAUPi3+ AAUOr7	volume1	volume2	volume3	Average
0		60	60	60	60
2		83	84	83	83.3333
4		91	90	91	90.6667
6		96	95	96	95.6667
8		131	130	131	130.667

## Sheet: AAUGr5
Time(hrs)	Volume increment (mL) at room temperature
	AAUGr5	volume1	volume2	volume3	Average
0		60	60	60	60
2		78	79	78	78.3333
4		85	85	84	84.6667
6		92	93	92	92.3333
8		122	121	123	122

## Sheet: SFI
Time(hrs)	Volume increment (mL) at room temperature
	SFI	volume1	volume2	volume3	Average
0		60	60	60	60
2		73	72	73	72.6667
4		81	82	81	81.3333
6		88	87	88	87.6667
8		112	111	113	112

## Sheet: AAUOr7
Time(hrs)	Volume increment (mL) at room temperature
	AAUOr7	volume1	volume2	volume3	Average
0		60	60	60	60
2		69	68	69	68.6667
4		77	78	77	77.3333
6		85	84	86	85
8		104	105	104	104.333

## Sheet: AAUPi3
Time(hrs)	Volume increment (mL) at room temperature
	AAUPi3	volume1	volume2	volume3	Average
0		60	60	60	60
2		67	66	68	67
4		76	77	76	76.5
6		84	83	84	83.6667
8		93	93	93	93

## Sheet: without yeast
Time(hrs)	Volume increment (mL) at room temperature
	without yeast	volume1	volume2	volume3	Average
0		60	60	60	60
2		60	60	60	60
4		60	60	60	60
6		60	60	60	60
8		60	60	60	60
